# Supplementary material for: New records of German Scelionidae (Hymenoptera: Platygastroidea) from the collection of the State Museum of Natural History Stuttgart
Source: Biodivers Data J. 2021 Sep 9;9:e69856. doi: 10.3897/BDJ.9.e69856 (PMC8445911; doi:10.3897/BDJ.9.e69856)
Supplement: XML Treatment for Idris nigroclavatus [file BDJ.9.e69856-treatment2.xml]

<!DOCTYPE tp:taxon-treatment
  PUBLIC "-//TaxonX//DTD Taxonomic Treatment Publishing DTD v0 20100105//EN" "tax-treatment-NSO.dtd">
<tp:taxon-treatment xmlns:tp="http://www.plazi.org/taxpub"><tp:treatment-meta><mixed-citation publication-type="journal"><person-group><name><surname>Awad</surname><given-names>Jessica</given-names></name><name><surname>Vasilita</surname><given-names>Cristina</given-names></name><name><surname>Wenz</surname><given-names>Sophie</given-names></name><name><surname>Alkarrat</surname><given-names>Hamdow</given-names></name><name><surname>Zimmermann</surname><given-names>Olaf</given-names></name><name><surname>Zebitz</surname><given-names>Claus</given-names></name><name><surname>Krogmann</surname><given-names>Lars</given-names></name></person-group><article-title>New records of German <tp:taxon-name><tp:taxon-name-part taxon-name-part-type="family">Scelionidae</tp:taxon-name-part></tp:taxon-name> (<tp:taxon-name><tp:taxon-name-part taxon-name-part-type="order">Hymenoptera</tp:taxon-name-part></tp:taxon-name>: <tp:taxon-name><tp:taxon-name-part taxon-name-part-type="superfamily">Platygastroidea</tp:taxon-name-part></tp:taxon-name>) from the collection of the State Museum of Natural History Stuttgart</article-title><source>Biodivers Data J</source><day>09</day><month>9</month><year>2021</year><volume>9</volume><pub-id pub-id-type="doi">10.3897/BDJ.9.e69856</pub-id></mixed-citation></tp:treatment-meta><tp:nomenclature><tp:taxon-name>
            <object-id xmlns:xlink="http://www.w3.org/1999/xlink" content-type="arpha" xlink:type="simple">CD88CF46-FB53-5F2B-A453-0CB3C358A516</object-id>
            <tp:taxon-name-part taxon-name-part-type="genus">Idris</tp:taxon-name-part>
            <tp:taxon-name-part taxon-name-part-type="species">nigroclavatus</tp:taxon-name-part>
          </tp:taxon-name><tp:taxon-authority>(Kieffer, 1908)</tp:taxon-authority><tp:nomenclature-citation-list><tp:nomenclature-citation><tp:taxon-name>
                <tp:taxon-name-part taxon-name-part-type="genus" reg="Acolus">Acolus</tp:taxon-name-part>
                <tp:taxon-name-part taxon-name-part-type="species" reg="nigroclavatus">nigroclavatus</tp:taxon-name-part>
              </tp:taxon-name><comment> Kieffer, 1908</comment></tp:nomenclature-citation><tp:nomenclature-citation><tp:taxon-name>
                <tp:taxon-name-part taxon-name-part-type="genus" reg="Acolus">Acolus</tp:taxon-name-part>
                <tp:taxon-name-part taxon-name-part-type="species" reg="striativentris">striativentris</tp:taxon-name-part>
              </tp:taxon-name><comment> Kieffer, 1909</comment></tp:nomenclature-citation><tp:nomenclature-citation><tp:taxon-name>
                <tp:taxon-name-part taxon-name-part-type="genus" reg="Acolus">Acolus</tp:taxon-name-part>
                <tp:taxon-name-part taxon-name-part-type="species" reg="coxalis">coxalis</tp:taxon-name-part>
              </tp:taxon-name><comment> Kieffer, 1912</comment></tp:nomenclature-citation><tp:nomenclature-citation><tp:taxon-name>
                <tp:taxon-name-part taxon-name-part-type="genus" reg="Idris">Idris</tp:taxon-name-part>
                <tp:taxon-name-part taxon-name-part-type="species" reg="coxalis">coxalis</tp:taxon-name-part>
              </tp:taxon-name><comment> (Kieffer): Szabo, 1965</comment></tp:nomenclature-citation><tp:nomenclature-citation><tp:taxon-name>
                <tp:taxon-name-part taxon-name-part-type="genus" reg="Idris">Idris</tp:taxon-name-part>
                <tp:taxon-name-part taxon-name-part-type="species" reg="striativentris">striativentris</tp:taxon-name-part>
              </tp:taxon-name><comment> (Kieffer): Kozlov, 1978</comment></tp:nomenclature-citation><tp:nomenclature-citation><tp:taxon-name>
                <tp:taxon-name-part taxon-name-part-type="genus" reg="Idris">Idris</tp:taxon-name-part>
                <tp:taxon-name-part taxon-name-part-type="species" reg="nigroclavatus">nigroclavatus</tp:taxon-name-part>
              </tp:taxon-name><comment> (Kieffer): Huggert, 1979</comment></tp:nomenclature-citation></tp:nomenclature-citation-list></tp:nomenclature><tp:treatment-sec sec-type="materials"><title>Materials</title><list list-type="alpha-lower" list-content="occurrences"><list-item><p><bold>Type status:</bold><named-content xmlns:xlink="http://www.w3.org/1999/xlink" content-type="dwc:typeStatus" xlink:type="simple">Other material</named-content>. <bold>Occurrence:</bold> recordedBy: <named-content xmlns:xlink="http://www.w3.org/1999/xlink" content-type="dwc:recordedBy" xlink:type="simple">J. Reibnitz</named-content>; individualCount: <named-content xmlns:xlink="http://www.w3.org/1999/xlink" content-type="dwc:individualCount" xlink:type="simple">2</named-content>; sex: <named-content xmlns:xlink="http://www.w3.org/1999/xlink" content-type="dwc:sex" xlink:type="simple">female</named-content>; <bold>Taxon:</bold> scientificName: <named-content xmlns:xlink="http://www.w3.org/1999/xlink" content-type="dwc:scientificName" xlink:type="simple"><italic><tp:taxon-name><tp:taxon-name-part taxon-name-part-type="genus" reg="Idris">Idris</tp:taxon-name-part><tp:taxon-name-part taxon-name-part-type="species" reg="nigroclavatus">nigroclavatus</tp:taxon-name-part></tp:taxon-name></italic> (Kieffer, 1908)</named-content>; <bold>Location:</bold> country: <named-content xmlns:xlink="http://www.w3.org/1999/xlink" content-type="dwc:country" xlink:type="simple">Germany</named-content>; stateProvince: <named-content xmlns:xlink="http://www.w3.org/1999/xlink" content-type="dwc:stateProvince" xlink:type="simple">Baden-Württemberg</named-content>; municipality: <named-content xmlns:xlink="http://www.w3.org/1999/xlink" content-type="dwc:municipality" xlink:type="simple">Markgröningen</named-content>; locality: <named-content xmlns:xlink="http://www.w3.org/1999/xlink" content-type="dwc:locality" xlink:type="simple">Rotenacker Forest east</named-content>; <bold>Identification:</bold> identifiedBy: <named-content xmlns:xlink="http://www.w3.org/1999/xlink" content-type="dwc:identifiedBy" xlink:type="simple">Cristina Vasilita</named-content>; <bold>Event:</bold> samplingProtocol: <named-content xmlns:xlink="http://www.w3.org/1999/xlink" content-type="dwc:samplingProtocol" xlink:type="simple">sieve</named-content>; year: <named-content xmlns:xlink="http://www.w3.org/1999/xlink" content-type="dwc:year" xlink:type="simple">2019</named-content>; month: <named-content xmlns:xlink="http://www.w3.org/1999/xlink" content-type="dwc:month" xlink:type="simple">4</named-content>; day: <named-content xmlns:xlink="http://www.w3.org/1999/xlink" content-type="dwc:day" xlink:type="simple">2</named-content>; habitat: <named-content xmlns:xlink="http://www.w3.org/1999/xlink" content-type="dwc:habitat" xlink:type="simple">maple, forest edge</named-content>; <bold>Record Level:</bold> type: <named-content xmlns:xlink="http://www.w3.org/1999/xlink" content-type="dwc:type" xlink:type="simple">PhysicalObject</named-content>; bibliographicCitation: <named-content xmlns:xlink="http://www.w3.org/1999/xlink" content-type="dwc:bibliographicCitation" xlink:type="simple"><italic><tp:taxon-name><tp:taxon-name-part taxon-name-part-type="genus" reg="Idris">Idris</tp:taxon-name-part><tp:taxon-name-part taxon-name-part-type="species" reg="nigroclavatus">nigroclavatus</tp:taxon-name-part></tp:taxon-name></italic> (SMNS_Hym_Sce_001098, 1099)</named-content>; institutionCode: <named-content xmlns:xlink="http://www.w3.org/1999/xlink" content-type="dwc:institutionCode" xlink:type="simple">SMNS</named-content>; basisOfRecord: <named-content xmlns:xlink="http://www.w3.org/1999/xlink" content-type="dwc:basisOfRecord" xlink:type="simple">PreservedSpecimen</named-content></p></list-item></list></tp:treatment-sec><tp:treatment-sec sec-type="Distribution"><title>Distribution</title><p><italic><tp:taxon-name><tp:taxon-name-part taxon-name-part-type="genus" reg="Idris">Idris</tp:taxon-name-part><tp:taxon-name-part taxon-name-part-type="species" reg="nigroclavatus">nigroclavatus</tp:taxon-name-part></tp:taxon-name></italic> (Fig. <xref ref-type="fig" rid="F7158591">2</xref>) was described from Italy and has also been recorded from Austria, Bosnia and Herzegovina, Bulgaria, Croatia, France, Hungary, Spain and Sweden (<xref ref-type="bibr" rid="B7158168">Huggert 1979</xref>, <xref ref-type="bibr" rid="B7337617">Kononova and Kozlov 2001</xref>). We here provide the first species record for Germany. Identification is based on <xref ref-type="bibr" rid="B7158168">Huggert (1979)</xref>.</p></tp:treatment-sec><tp:treatment-sec><!--Section generated to contain objects referenced in tp:taxon-treatment.--><fig id="F7158591" position="float" orientation="portrait"><object-id xmlns:xlink="http://www.w3.org/1999/xlink" content-type="arpha" xlink:type="simple">2F5EFB67-285C-5089-901C-8933A4B59CEF</object-id><object-id xmlns:xlink="http://www.w3.org/1999/xlink" content-type="doi" xlink:type="simple">10.3897/BDJ.9.e69856.figure2</object-id><label>Figure 2.</label><caption><p><italic><tp:taxon-name><tp:taxon-name-part taxon-name-part-type="genus" reg="Idris">Idris</tp:taxon-name-part><tp:taxon-name-part taxon-name-part-type="species" reg="nigroclavatus">nigroclavatus</tp:taxon-name-part></tp:taxon-name></italic> (Kieffer), female, SMNS_Hym_Sce_001098. <bold>A.</bold> Dorsal habitus; <bold>B.</bold> Lateral habitus; <bold>C.</bold> Head, frontal view. Scale bar = 100 µm.</p></caption><graphic xmlns:xlink="http://www.w3.org/1999/xlink" xlink:href="bdj-09-e69856-g002.jpg" position="float" id="oo_552906.jpg" orientation="portrait" xlink:type="simple"><uri content-type="original_file" xlink:type="simple">https://binary.pensoft.net/fig/552906</uri></graphic></fig></tp:treatment-sec><ref-list><ref id="B7158168"><element-citation xmlns:xlink="http://www.w3.org/1999/xlink" publication-type="article" xlink:type="simple"><person-group person-group-type="author"><name name-style="western"><surname>Huggert</surname><given-names>Lars</given-names></name></person-group><year>1979</year><article-title>Revision of the west Palaearctic species of the genus <italic><tp:taxon-name><tp:taxon-name-part taxon-name-part-type="genus" reg="Idris">Idris</tp:taxon-name-part></tp:taxon-name></italic> Förster s.l. (<tp:taxon-name><tp:taxon-name-part taxon-name-part-type="order">Hymenoptera</tp:taxon-name-part></tp:taxon-name>: <tp:taxon-name><tp:taxon-name-part taxon-name-part-type="superfamily">Proctotrupoidea</tp:taxon-name-part></tp:taxon-name>: <tp:taxon-name><tp:taxon-name-part taxon-name-part-type="family">Scelionidae</tp:taxon-name-part></tp:taxon-name>).</article-title><source>Entomologica Scandinavica, Suppl.</source><volume>12</volume><uri xlink:type="simple">http://zoobank.org/e8e5738b-008a-463e-aaab-cb4a4c15a72c</uri></element-citation></ref><ref id="B7337617"><element-citation xmlns:xlink="http://www.w3.org/1999/xlink" publication-type="book" xlink:type="simple"><person-group person-group-type="author"><name name-style="western"><surname>Kononova</surname><given-names>S. V.</given-names></name><name name-style="western"><surname>Kozlov</surname><given-names>M. A.</given-names></name></person-group><year>2001</year><source><tp:taxon-name><tp:taxon-name-part taxon-name-part-type="family">Scelionidae</tp:taxon-name-part></tp:taxon-name> from Palearctic (<tp:taxon-name><tp:taxon-name-part taxon-name-part-type="order">Hymenoptera</tp:taxon-name-part></tp:taxon-name>, <tp:taxon-name><tp:taxon-name-part taxon-name-part-type="family">Scelionidae</tp:taxon-name-part></tp:taxon-name>). Subfamily <tp:taxon-name><tp:taxon-name-part taxon-name-part-type="subfamily">Teleasinae</tp:taxon-name-part></tp:taxon-name>, <tp:taxon-name><tp:taxon-name-part taxon-name-part-type="subfamily">Baeinae</tp:taxon-name-part></tp:taxon-name>.</source><publisher-name>Akademperiodika</publisher-name><publisher-loc>Kiev</publisher-loc><size units="page">438</size></element-citation></ref></ref-list></tp:taxon-treatment>
