# Supplementary material for: New records of German Scelionidae (Hymenoptera: Platygastroidea) from the collection of the State Museum of Natural History Stuttgart
Source: Biodivers Data J. 2021 Sep 9;9:e69856. doi: 10.3897/BDJ.9.e69856 (PMC8445911; doi:10.3897/BDJ.9.e69856)
Supplement: XML Treatment for Macroteleia bicolora [file BDJ.9.e69856-treatment4.xml]

<!DOCTYPE tp:taxon-treatment
  PUBLIC "-//TaxonX//DTD Taxonomic Treatment Publishing DTD v0 20100105//EN" "tax-treatment-NSO.dtd">
<tp:taxon-treatment xmlns:tp="http://www.plazi.org/taxpub"><tp:treatment-meta><mixed-citation publication-type="journal"><person-group><name><surname>Awad</surname><given-names>Jessica</given-names></name><name><surname>Vasilita</surname><given-names>Cristina</given-names></name><name><surname>Wenz</surname><given-names>Sophie</given-names></name><name><surname>Alkarrat</surname><given-names>Hamdow</given-names></name><name><surname>Zimmermann</surname><given-names>Olaf</given-names></name><name><surname>Zebitz</surname><given-names>Claus</given-names></name><name><surname>Krogmann</surname><given-names>Lars</given-names></name></person-group><article-title>New records of German <tp:taxon-name><tp:taxon-name-part taxon-name-part-type="family">Scelionidae</tp:taxon-name-part></tp:taxon-name> (<tp:taxon-name><tp:taxon-name-part taxon-name-part-type="order">Hymenoptera</tp:taxon-name-part></tp:taxon-name>: <tp:taxon-name><tp:taxon-name-part taxon-name-part-type="superfamily">Platygastroidea</tp:taxon-name-part></tp:taxon-name>) from the collection of the State Museum of Natural History Stuttgart</article-title><source>Biodivers Data J</source><day>09</day><month>9</month><year>2021</year><volume>9</volume><pub-id pub-id-type="doi">10.3897/BDJ.9.e69856</pub-id></mixed-citation></tp:treatment-meta><tp:nomenclature><tp:taxon-name>
            <object-id xmlns:xlink="http://www.w3.org/1999/xlink" content-type="arpha" xlink:type="simple">C75C0263-F32F-59CF-95BE-4B93A51F17B0</object-id>
            <tp:taxon-name-part taxon-name-part-type="genus">Macroteleia</tp:taxon-name-part>
            <tp:taxon-name-part taxon-name-part-type="species">bicolora</tp:taxon-name-part>
          </tp:taxon-name><tp:taxon-authority>Kieffer, 1908</tp:taxon-authority><tp:nomenclature-citation-list><tp:nomenclature-citation><tp:taxon-name>
                <tp:taxon-name-part taxon-name-part-type="genus" reg="Macroteleia">Macroteleia</tp:taxon-name-part>
                <tp:taxon-name-part taxon-name-part-type="species" reg="bicolora">bicolora</tp:taxon-name-part>
              </tp:taxon-name><comment> Kieffer, 1908</comment></tp:nomenclature-citation><tp:nomenclature-citation><tp:taxon-name>
                <tp:taxon-name-part taxon-name-part-type="genus" reg="Macroteleia">Macroteleia</tp:taxon-name-part>
                <tp:taxon-name-part taxon-name-part-type="species" reg="bicolor">bicolor</tp:taxon-name-part>
              </tp:taxon-name><comment> (Kieffer): Kozlov, 1978</comment></tp:nomenclature-citation></tp:nomenclature-citation-list></tp:nomenclature><tp:treatment-sec sec-type="materials"><title>Materials</title><list list-type="alpha-lower" list-content="occurrences"><list-item><p><bold>Type status:</bold><named-content xmlns:xlink="http://www.w3.org/1999/xlink" content-type="dwc:typeStatus" xlink:type="simple">Other material</named-content>. <bold>Occurrence:</bold> recordedBy: <named-content xmlns:xlink="http://www.w3.org/1999/xlink" content-type="dwc:recordedBy" xlink:type="simple">Patricia Gut</named-content>; individualCount: <named-content xmlns:xlink="http://www.w3.org/1999/xlink" content-type="dwc:individualCount" xlink:type="simple">2</named-content>; sex: <named-content xmlns:xlink="http://www.w3.org/1999/xlink" content-type="dwc:sex" xlink:type="simple">female</named-content>; associatedSequences: <named-content xmlns:xlink="http://www.w3.org/1999/xlink" content-type="dwc:associatedSequences" xlink:type="simple">GenBank: MW829349, 829350</named-content>; <bold>Taxon:</bold> scientificName: <named-content xmlns:xlink="http://www.w3.org/1999/xlink" content-type="dwc:scientificName" xlink:type="simple"><italic><tp:taxon-name><tp:taxon-name-part taxon-name-part-type="genus" reg="Macroteleia">Macroteleia</tp:taxon-name-part><tp:taxon-name-part taxon-name-part-type="species" reg="bicolora">bicolora</tp:taxon-name-part></tp:taxon-name></italic> Kieffer, 1908</named-content>; <bold>Location:</bold> country: <named-content xmlns:xlink="http://www.w3.org/1999/xlink" content-type="dwc:country" xlink:type="simple">Germany</named-content>; stateProvince: <named-content xmlns:xlink="http://www.w3.org/1999/xlink" content-type="dwc:stateProvince" xlink:type="simple">Baden-Württemberg</named-content>; municipality: <named-content xmlns:xlink="http://www.w3.org/1999/xlink" content-type="dwc:municipality" xlink:type="simple">Emmendingen</named-content>; verbatimCoordinates: <named-content xmlns:xlink="http://www.w3.org/1999/xlink" content-type="dwc:verbatimCoordinates" xlink:type="simple"><named-content content-type="dwc:verbatimCoordinates" xlink:type="simple">48.128533°N, 7.738301°E</named-content></named-content>; <bold>Identification:</bold> identifiedBy: <named-content xmlns:xlink="http://www.w3.org/1999/xlink" content-type="dwc:identifiedBy" xlink:type="simple">Cristina Vasilita</named-content>; <bold>Event:</bold> samplingProtocol: <named-content xmlns:xlink="http://www.w3.org/1999/xlink" content-type="dwc:samplingProtocol" xlink:type="simple">Malaise trap</named-content>; year: <named-content xmlns:xlink="http://www.w3.org/1999/xlink" content-type="dwc:year" xlink:type="simple">2017</named-content>; month: <named-content xmlns:xlink="http://www.w3.org/1999/xlink" content-type="dwc:month" xlink:type="simple">8</named-content>; day: <named-content xmlns:xlink="http://www.w3.org/1999/xlink" content-type="dwc:day" xlink:type="simple">2–16</named-content>; <bold>Record Level:</bold> bibliographicCitation: <named-content xmlns:xlink="http://www.w3.org/1999/xlink" content-type="dwc:bibliographicCitation" xlink:type="simple"><italic><tp:taxon-name><tp:taxon-name-part taxon-name-part-type="genus" reg="Macroteleia">Macroteleia</tp:taxon-name-part><tp:taxon-name-part taxon-name-part-type="species" reg="bicolora">bicolora</tp:taxon-name-part></tp:taxon-name></italic> (SMNS_HYM_Sce_000729, 000731)</named-content>; institutionCode: <named-content xmlns:xlink="http://www.w3.org/1999/xlink" content-type="dwc:institutionCode" xlink:type="simple">SMNS</named-content>; basisOfRecord: <named-content xmlns:xlink="http://www.w3.org/1999/xlink" content-type="dwc:basisOfRecord" xlink:type="simple">PreservedSpecimen</named-content></p></list-item></list></tp:treatment-sec><tp:treatment-sec sec-type="Distribution"><title>Distribution</title><p><italic><tp:taxon-name><tp:taxon-name-part taxon-name-part-type="genus" reg="Macroteleia">Macroteleia</tp:taxon-name-part><tp:taxon-name-part taxon-name-part-type="species" reg="bicolora">bicolora</tp:taxon-name-part></tp:taxon-name></italic> (Fig. <xref ref-type="fig" rid="F7158599">4</xref>) was described from Italy and has also been recorded from Denmark, Kazakhstan, Russia, Ukraine and the United Kingdom (<xref ref-type="bibr" rid="B7158428">Kozlov 1987</xref>, <xref ref-type="bibr" rid="B7158217">Notton et al. 2014</xref>). We here provide the first genus and species record for Germany and the first identified barcode for <italic><tp:taxon-name><tp:taxon-name-part taxon-name-part-type="genus" reg="Macroteleia">Macroteleia</tp:taxon-name-part><tp:taxon-name-part taxon-name-part-type="species" reg="bicolora">bicolora.</tp:taxon-name-part></tp:taxon-name></italic> Identification is based on <xref ref-type="bibr" rid="B7158428">Kozlov (1987)</xref>.</p></tp:treatment-sec><tp:treatment-sec><!--Section generated to contain objects referenced in tp:taxon-treatment.--><fig id="F7158599" position="float" orientation="portrait"><object-id xmlns:xlink="http://www.w3.org/1999/xlink" content-type="arpha" xlink:type="simple">937CBB75-90E2-5A18-9425-1DE7AE6C65B4</object-id><object-id xmlns:xlink="http://www.w3.org/1999/xlink" content-type="doi" xlink:type="simple">10.3897/BDJ.9.e69856.figure4</object-id><label>Figure 4.</label><caption><p><italic><tp:taxon-name><tp:taxon-name-part taxon-name-part-type="genus" reg="Macroteleia">Macroteleia</tp:taxon-name-part><tp:taxon-name-part taxon-name-part-type="species" reg="bicolora">bicolora</tp:taxon-name-part></tp:taxon-name></italic> Kieffer, female, SMNS_Hym_Sce_000731. <bold>A.</bold> Dorsal habitus; <bold>B.</bold> Lateral habitus; <bold>C.</bold> Head, frontal view. Scale bar = 100 µm.</p></caption><graphic xmlns:xlink="http://www.w3.org/1999/xlink" xlink:href="bdj-09-e69856-g004.jpg" position="float" id="oo_552682.jpg" orientation="portrait" xlink:type="simple"><uri content-type="original_file" xlink:type="simple">https://binary.pensoft.net/fig/552682</uri></graphic></fig></tp:treatment-sec><ref-list><ref id="B7158428"><element-citation xmlns:xlink="http://www.w3.org/1999/xlink" publication-type="chapter" xlink:type="simple"><person-group person-group-type="author"><name name-style="western"><surname>Kozlov</surname><given-names>M. A.</given-names></name></person-group><year>1987</year><chapter-title>Superfamily <tp:taxon-name><tp:taxon-name-part taxon-name-part-type="superfamily">Proctotrupoidea</tp:taxon-name-part></tp:taxon-name></chapter-title><person-group person-group-type="editor"><name name-style="western"><surname>Medvedev</surname><given-names>G. S.</given-names></name></person-group><source>Determination of Insects of the European Portion of the USSR</source><volume>3, part 2</volume><publisher-name>Brill</publisher-name><publisher-loc>Leiden</publisher-loc></element-citation></ref><ref id="B7158217"><element-citation xmlns:xlink="http://www.w3.org/1999/xlink" publication-type="article" xlink:type="simple"><person-group person-group-type="author"><name name-style="western"><surname>Notton</surname><given-names>David G.</given-names></name><name name-style="western"><surname>Popovici</surname><given-names>Ovidiu A.</given-names></name><name name-style="western"><surname>Van Achterberg</surname><given-names>Cornelis</given-names></name><name name-style="western"><surname>De Rond</surname><given-names>Jeroen</given-names></name><name name-style="western"><surname>Burn</surname><given-names>John T.</given-names></name></person-group><year>2014</year><article-title>Parasitoid wasps new to Britain (<tp:taxon-name><tp:taxon-name-part taxon-name-part-type="order">Hymenoptera</tp:taxon-name-part></tp:taxon-name>: <tp:taxon-name><tp:taxon-name-part taxon-name-part-type="family">Platygastridae</tp:taxon-name-part></tp:taxon-name>, <tp:taxon-name><tp:taxon-name-part taxon-name-part-type="family">Eurytomidae</tp:taxon-name-part></tp:taxon-name>, <tp:taxon-name><tp:taxon-name-part taxon-name-part-type="family">Braconidae</tp:taxon-name-part></tp:taxon-name> &amp; <tp:taxon-name><tp:taxon-name-part taxon-name-part-type="family">Bethylidae</tp:taxon-name-part></tp:taxon-name>)</article-title><source>European Journal of Taxonomy</source><volume>99</volume><fpage>1</fpage><lpage>20</lpage><pub-id pub-id-type="doi">10.5852/ejt.2014.99</pub-id></element-citation></ref></ref-list></tp:taxon-treatment>
