# Supplementary material for: New records of German Scelionidae (Hymenoptera: Platygastroidea) from the collection of the State Museum of Natural History Stuttgart
Source: Biodivers Data J. 2021 Sep 9;9:e69856. doi: 10.3897/BDJ.9.e69856 (PMC8445911; doi:10.3897/BDJ.9.e69856)
Supplement: XML Treatment for Macroteleia pannonica [file BDJ.9.e69856-treatment5.xml]

<!DOCTYPE tp:taxon-treatment
  PUBLIC "-//TaxonX//DTD Taxonomic Treatment Publishing DTD v0 20100105//EN" "tax-treatment-NSO.dtd">
<tp:taxon-treatment xmlns:tp="http://www.plazi.org/taxpub"><tp:treatment-meta><mixed-citation publication-type="journal"><person-group><name><surname>Awad</surname><given-names>Jessica</given-names></name><name><surname>Vasilita</surname><given-names>Cristina</given-names></name><name><surname>Wenz</surname><given-names>Sophie</given-names></name><name><surname>Alkarrat</surname><given-names>Hamdow</given-names></name><name><surname>Zimmermann</surname><given-names>Olaf</given-names></name><name><surname>Zebitz</surname><given-names>Claus</given-names></name><name><surname>Krogmann</surname><given-names>Lars</given-names></name></person-group><article-title>New records of German <tp:taxon-name><tp:taxon-name-part taxon-name-part-type="family">Scelionidae</tp:taxon-name-part></tp:taxon-name> (<tp:taxon-name><tp:taxon-name-part taxon-name-part-type="order">Hymenoptera</tp:taxon-name-part></tp:taxon-name>: <tp:taxon-name><tp:taxon-name-part taxon-name-part-type="superfamily">Platygastroidea</tp:taxon-name-part></tp:taxon-name>) from the collection of the State Museum of Natural History Stuttgart</article-title><source>Biodivers Data J</source><day>09</day><month>9</month><year>2021</year><volume>9</volume><pub-id pub-id-type="doi">10.3897/BDJ.9.e69856</pub-id></mixed-citation></tp:treatment-meta><tp:nomenclature><tp:taxon-name>
            <object-id xmlns:xlink="http://www.w3.org/1999/xlink" content-type="arpha" xlink:type="simple">0D4C10C0-1C92-597C-9125-A5BDEB997E73</object-id>
            <tp:taxon-name-part taxon-name-part-type="genus">Macroteleia</tp:taxon-name-part>
            <tp:taxon-name-part taxon-name-part-type="species">pannonica</tp:taxon-name-part>
          </tp:taxon-name><tp:taxon-authority>Szabo, 1966</tp:taxon-authority><tp:nomenclature-citation-list><tp:nomenclature-citation><tp:taxon-name>
                <tp:taxon-name-part taxon-name-part-type="genus" reg="Macroteleia">Macroteleia</tp:taxon-name-part>
                <tp:taxon-name-part taxon-name-part-type="species" reg="pannonica">pannonica</tp:taxon-name-part>
              </tp:taxon-name><comment> Szabo, 1966</comment></tp:nomenclature-citation></tp:nomenclature-citation-list></tp:nomenclature><tp:treatment-sec sec-type="materials"><title>Materials</title><list list-type="alpha-lower" list-content="occurrences"><list-item><p><bold>Type status:</bold><named-content xmlns:xlink="http://www.w3.org/1999/xlink" content-type="dwc:typeStatus" xlink:type="simple">Other material</named-content>. <bold>Occurrence:</bold> recordedBy: <named-content xmlns:xlink="http://www.w3.org/1999/xlink" content-type="dwc:recordedBy" xlink:type="simple">H.-J. Flügel</named-content>; individualCount: <named-content xmlns:xlink="http://www.w3.org/1999/xlink" content-type="dwc:individualCount" xlink:type="simple">1</named-content>; sex: <named-content xmlns:xlink="http://www.w3.org/1999/xlink" content-type="dwc:sex" xlink:type="simple">female</named-content>; <bold>Taxon:</bold> scientificName: <named-content xmlns:xlink="http://www.w3.org/1999/xlink" content-type="dwc:scientificName" xlink:type="simple"><italic><tp:taxon-name><tp:taxon-name-part taxon-name-part-type="genus" reg="Macroteleia">Macroteleia</tp:taxon-name-part><tp:taxon-name-part taxon-name-part-type="species" reg="pannonica">pannonica</tp:taxon-name-part></tp:taxon-name></italic> Szabo, 1966</named-content>; <bold>Location:</bold> country: <named-content xmlns:xlink="http://www.w3.org/1999/xlink" content-type="dwc:country" xlink:type="simple">Germany</named-content>; stateProvince: <named-content xmlns:xlink="http://www.w3.org/1999/xlink" content-type="dwc:stateProvince" xlink:type="simple">Hessen</named-content>; municipality: <named-content xmlns:xlink="http://www.w3.org/1999/xlink" content-type="dwc:municipality" xlink:type="simple">Hersfeld-Rotenburg</named-content>; locality: <named-content xmlns:xlink="http://www.w3.org/1999/xlink" content-type="dwc:locality" xlink:type="simple">Rockensüß, Eschkopf</named-content>; verbatimElevation: <named-content xmlns:xlink="http://www.w3.org/1999/xlink" content-type="dwc:verbatimElevation" xlink:type="simple">339 m</named-content>; <bold>Identification:</bold> identifiedBy: <named-content xmlns:xlink="http://www.w3.org/1999/xlink" content-type="dwc:identifiedBy" xlink:type="simple">Cristina Vasilita</named-content>; <bold>Event:</bold> samplingProtocol: <named-content xmlns:xlink="http://www.w3.org/1999/xlink" content-type="dwc:samplingProtocol" xlink:type="simple">Malaise trap</named-content>; year: <named-content xmlns:xlink="http://www.w3.org/1999/xlink" content-type="dwc:year" xlink:type="simple">2012</named-content>; verbatimEventDate: <named-content xmlns:xlink="http://www.w3.org/1999/xlink" content-type="dwc:verbatimEventDate" xlink:type="simple">25 Jul.–15 Aug. 2012</named-content>; <bold>Record Level:</bold> bibliographicCitation: <named-content xmlns:xlink="http://www.w3.org/1999/xlink" content-type="dwc:bibliographicCitation" xlink:type="simple"><italic><tp:taxon-name><tp:taxon-name-part taxon-name-part-type="genus" reg="Macroteleia">Macroteleia</tp:taxon-name-part><tp:taxon-name-part taxon-name-part-type="species" reg="pannonica">pannonica</tp:taxon-name-part></tp:taxon-name></italic> (SMNS_Hym_Sce_000159)</named-content>; institutionCode: <named-content xmlns:xlink="http://www.w3.org/1999/xlink" content-type="dwc:institutionCode" xlink:type="simple">SMNS</named-content>; basisOfRecord: <named-content xmlns:xlink="http://www.w3.org/1999/xlink" content-type="dwc:basisOfRecord" xlink:type="simple">PreservedSpecimen</named-content></p></list-item></list></tp:treatment-sec><tp:treatment-sec sec-type="Distribution"><title>Distribution</title><p><italic><tp:taxon-name><tp:taxon-name-part taxon-name-part-type="genus" reg="Macroteleia">Macroteleia</tp:taxon-name-part><tp:taxon-name-part taxon-name-part-type="species" reg="pannonica">pannonica</tp:taxon-name-part></tp:taxon-name></italic> (Fig. <xref ref-type="fig" rid="F7158603">5</xref>) was described from Hungary and has also been recorded from Romania (<xref ref-type="bibr" rid="B7322259">Fabritius and Popovici 2007</xref>, <xref ref-type="bibr" rid="B7158195">Kononova and Kozlov 2008</xref>). We here provide the first genus and species record for Germany. Identification is based on <xref ref-type="bibr" rid="B7158195">Kononova and Kozlov (2008)</xref>.</p></tp:treatment-sec><tp:treatment-sec><!--Section generated to contain objects referenced in tp:taxon-treatment.--><fig id="F7158603" position="float" orientation="portrait"><object-id xmlns:xlink="http://www.w3.org/1999/xlink" content-type="arpha" xlink:type="simple">1AF2DC56-F82A-5CF8-98BE-152F03AECB55</object-id><object-id xmlns:xlink="http://www.w3.org/1999/xlink" content-type="doi" xlink:type="simple">10.3897/BDJ.9.e69856.figure5</object-id><label>Figure 5.</label><caption><p><italic><tp:taxon-name><tp:taxon-name-part taxon-name-part-type="genus" reg="Macroteleia">Macroteleia</tp:taxon-name-part><tp:taxon-name-part taxon-name-part-type="species" reg="pannonica">pannonica</tp:taxon-name-part></tp:taxon-name></italic> Szabo, female, SMNS_Hym_Sce_000159. <bold>A.</bold> Ventral head; <bold>B.</bold> Lateral habitus; <bold>C.</bold> Dorsal habitus. Scale bar = 100 µm.</p></caption><graphic xmlns:xlink="http://www.w3.org/1999/xlink" xlink:href="bdj-09-e69856-g005.jpg" position="float" id="oo_552907.jpg" orientation="portrait" xlink:type="simple"><uri content-type="original_file" xlink:type="simple">https://binary.pensoft.net/fig/552907</uri></graphic></fig></tp:treatment-sec><ref-list><ref id="B7322259"><element-citation xmlns:xlink="http://www.w3.org/1999/xlink" publication-type="article" xlink:type="simple"><person-group person-group-type="author"><name name-style="western"><surname>Fabritius</surname><given-names>K.</given-names></name><name name-style="western"><surname>Popovici</surname><given-names>O.</given-names></name></person-group><year>2007</year><article-title>A catalogue of <tp:taxon-name><tp:taxon-name-part taxon-name-part-type="family">Scelionidae</tp:taxon-name-part></tp:taxon-name> from Romania (<tp:taxon-name><tp:taxon-name-part taxon-name-part-type="order">Hymenoptera</tp:taxon-name-part></tp:taxon-name>, <tp:taxon-name><tp:taxon-name-part taxon-name-part-type="superfamily">Platygastroidea</tp:taxon-name-part></tp:taxon-name>)</article-title><source>Entomologica Romanica</source><volume>12</volume><fpage>133</fpage><lpage>161</lpage></element-citation></ref><ref id="B7158195"><element-citation xmlns:xlink="http://www.w3.org/1999/xlink" publication-type="book" xlink:type="simple"><person-group person-group-type="author"><name name-style="western"><surname>Kononova</surname><given-names>S. V.</given-names></name><name name-style="western"><surname>Kozlov</surname><given-names>M. A.</given-names></name></person-group><year>2008</year><source><tp:taxon-name><tp:taxon-name-part taxon-name-part-type="family">Scelionidae</tp:taxon-name-part></tp:taxon-name> of the Palearctic (<tp:taxon-name><tp:taxon-name-part taxon-name-part-type="order">Hymenoptera</tp:taxon-name-part></tp:taxon-name>, <tp:taxon-name><tp:taxon-name-part taxon-name-part-type="family">Scelionidae</tp:taxon-name-part></tp:taxon-name>). Subfamily <tp:taxon-name><tp:taxon-name-part taxon-name-part-type="subfamily">Scelioninae</tp:taxon-name-part></tp:taxon-name></source><publisher-name>Tovarishchestvo Nauchnykh Izdanii KMK</publisher-name><publisher-loc>Saint Petersburg</publisher-loc><size units="page">489</size></element-citation></ref></ref-list></tp:taxon-treatment>
