# Supplementary material for: New records of German Scelionidae (Hymenoptera: Platygastroidea) from the collection of the State Museum of Natural History Stuttgart
Source: Biodivers Data J. 2021 Sep 9;9:e69856. doi: 10.3897/BDJ.9.e69856 (PMC8445911; doi:10.3897/BDJ.9.e69856)
Supplement: XML Treatment for Paratelenomus saccharalis [file BDJ.9.e69856-treatment6.xml]

<!DOCTYPE tp:taxon-treatment
  PUBLIC "-//TaxonX//DTD Taxonomic Treatment Publishing DTD v0 20100105//EN" "tax-treatment-NSO.dtd">
<tp:taxon-treatment xmlns:tp="http://www.plazi.org/taxpub"><tp:treatment-meta><mixed-citation publication-type="journal"><person-group><name><surname>Awad</surname><given-names>Jessica</given-names></name><name><surname>Vasilita</surname><given-names>Cristina</given-names></name><name><surname>Wenz</surname><given-names>Sophie</given-names></name><name><surname>Alkarrat</surname><given-names>Hamdow</given-names></name><name><surname>Zimmermann</surname><given-names>Olaf</given-names></name><name><surname>Zebitz</surname><given-names>Claus</given-names></name><name><surname>Krogmann</surname><given-names>Lars</given-names></name></person-group><article-title>New records of German <tp:taxon-name><tp:taxon-name-part taxon-name-part-type="family">Scelionidae</tp:taxon-name-part></tp:taxon-name> (<tp:taxon-name><tp:taxon-name-part taxon-name-part-type="order">Hymenoptera</tp:taxon-name-part></tp:taxon-name>: <tp:taxon-name><tp:taxon-name-part taxon-name-part-type="superfamily">Platygastroidea</tp:taxon-name-part></tp:taxon-name>) from the collection of the State Museum of Natural History Stuttgart</article-title><source>Biodivers Data J</source><day>09</day><month>9</month><year>2021</year><volume>9</volume><pub-id pub-id-type="doi">10.3897/BDJ.9.e69856</pub-id></mixed-citation></tp:treatment-meta><tp:nomenclature><tp:taxon-name>
            <object-id xmlns:xlink="http://www.w3.org/1999/xlink" content-type="arpha" xlink:type="simple">53891D70-A263-57F2-80D6-D57A6EA67B8C</object-id>
            <tp:taxon-name-part taxon-name-part-type="genus">Paratelenomus</tp:taxon-name-part>
            <tp:taxon-name-part taxon-name-part-type="species">saccharalis</tp:taxon-name-part>
          </tp:taxon-name><tp:taxon-authority>(Dodd, 1914)</tp:taxon-authority><tp:nomenclature-citation-list><tp:nomenclature-citation><tp:taxon-name>
                <tp:taxon-name-part taxon-name-part-type="genus" reg="Telenomus">Telenomus</tp:taxon-name-part>
                <tp:taxon-name-part taxon-name-part-type="species" reg="saccharalis">saccharalis</tp:taxon-name-part>
              </tp:taxon-name><comment> Dodd, 1914</comment></tp:nomenclature-citation><tp:nomenclature-citation><tp:taxon-name>
                <tp:taxon-name-part taxon-name-part-type="genus" reg="Liophanurus">Liophanurus</tp:taxon-name-part>
                <tp:taxon-name-part taxon-name-part-type="species" reg="saccharalis">saccharalis</tp:taxon-name-part>
              </tp:taxon-name><comment> (Dodd): Kieffer, 1926</comment></tp:nomenclature-citation><tp:nomenclature-citation><tp:taxon-name>
                <tp:taxon-name-part taxon-name-part-type="genus" reg="Paratelenomus">Paratelenomus</tp:taxon-name-part>
                <tp:taxon-name-part taxon-name-part-type="species" reg="saccharalis">saccharalis</tp:taxon-name-part>
              </tp:taxon-name><comment> (Dodd): Johnson, 1988</comment></tp:nomenclature-citation></tp:nomenclature-citation-list></tp:nomenclature><tp:treatment-sec sec-type="materials"><title>Materials</title><list list-type="alpha-lower" list-content="occurrences"><list-item><p><bold>Type status:</bold><named-content xmlns:xlink="http://www.w3.org/1999/xlink" content-type="dwc:typeStatus" xlink:type="simple">Other material</named-content>. <bold>Occurrence:</bold> recordedBy: <named-content xmlns:xlink="http://www.w3.org/1999/xlink" content-type="dwc:recordedBy" xlink:type="simple">L. Krogmann</named-content>; individualCount: <named-content xmlns:xlink="http://www.w3.org/1999/xlink" content-type="dwc:individualCount" xlink:type="simple">1</named-content>; sex: <named-content xmlns:xlink="http://www.w3.org/1999/xlink" content-type="dwc:sex" xlink:type="simple">male</named-content>; <bold>Taxon:</bold> scientificName: <named-content xmlns:xlink="http://www.w3.org/1999/xlink" content-type="dwc:scientificName" xlink:type="simple"><italic><tp:taxon-name><tp:taxon-name-part taxon-name-part-type="genus" reg="Paratelenomus">Paratelenomus</tp:taxon-name-part><tp:taxon-name-part taxon-name-part-type="species" reg="saccharalis">saccharalis</tp:taxon-name-part></tp:taxon-name></italic> (Dodd, 1914)</named-content>; <bold>Location:</bold> country: <named-content xmlns:xlink="http://www.w3.org/1999/xlink" content-type="dwc:country" xlink:type="simple">Germany</named-content>; stateProvince: <named-content xmlns:xlink="http://www.w3.org/1999/xlink" content-type="dwc:stateProvince" xlink:type="simple">Baden-Württemberg</named-content>; municipality: <named-content xmlns:xlink="http://www.w3.org/1999/xlink" content-type="dwc:municipality" xlink:type="simple">Markgröningen</named-content>; locality: <named-content xmlns:xlink="http://www.w3.org/1999/xlink" content-type="dwc:locality" xlink:type="simple">Entomological Society of Stuttgart property in the Rotenacker</named-content>; verbatimLocality: <named-content xmlns:xlink="http://www.w3.org/1999/xlink" content-type="dwc:verbatimLocality" xlink:type="simple">EVS-Vereinsgrundstück am Rotenacker</named-content>; verbatimElevation: <named-content xmlns:xlink="http://www.w3.org/1999/xlink" content-type="dwc:verbatimElevation" xlink:type="simple">280 m</named-content>; <bold>Identification:</bold> identifiedBy: <named-content xmlns:xlink="http://www.w3.org/1999/xlink" content-type="dwc:identifiedBy" xlink:type="simple">Cristina Vasilita</named-content>; <bold>Event:</bold> samplingProtocol: <named-content xmlns:xlink="http://www.w3.org/1999/xlink" content-type="dwc:samplingProtocol" xlink:type="simple">sweep net</named-content>; year: <named-content xmlns:xlink="http://www.w3.org/1999/xlink" content-type="dwc:year" xlink:type="simple">2009</named-content>; month: <named-content xmlns:xlink="http://www.w3.org/1999/xlink" content-type="dwc:month" xlink:type="simple">8</named-content>; day: <named-content xmlns:xlink="http://www.w3.org/1999/xlink" content-type="dwc:day" xlink:type="simple">4</named-content>; <bold>Record Level:</bold> bibliographicCitation: <named-content xmlns:xlink="http://www.w3.org/1999/xlink" content-type="dwc:bibliographicCitation" xlink:type="simple"><italic><tp:taxon-name><tp:taxon-name-part taxon-name-part-type="genus" reg="Paratelenomus">Paratelenomus</tp:taxon-name-part><tp:taxon-name-part taxon-name-part-type="species" reg="saccharalis">saccharalis</tp:taxon-name-part></tp:taxon-name></italic> (SMNS_Hym_Sce_001096)</named-content>; institutionCode: <named-content xmlns:xlink="http://www.w3.org/1999/xlink" content-type="dwc:institutionCode" xlink:type="simple">SMNS</named-content></p></list-item><list-item><p><bold>Type status:</bold><named-content xmlns:xlink="http://www.w3.org/1999/xlink" content-type="dwc:typeStatus" xlink:type="simple">Other material</named-content>. <bold>Occurrence:</bold> recordedBy: <named-content xmlns:xlink="http://www.w3.org/1999/xlink" content-type="dwc:recordedBy" xlink:type="simple">T. Kothe, M. Englehardt, Ch. König</named-content>; individualCount: <named-content xmlns:xlink="http://www.w3.org/1999/xlink" content-type="dwc:individualCount" xlink:type="simple">1</named-content>; sex: <named-content xmlns:xlink="http://www.w3.org/1999/xlink" content-type="dwc:sex" xlink:type="simple">female</named-content>; associatedSequences: <named-content xmlns:xlink="http://www.w3.org/1999/xlink" content-type="dwc:associatedSequences" xlink:type="simple">GenBank: MW829355</named-content>; <bold>Taxon:</bold> scientificName: <named-content xmlns:xlink="http://www.w3.org/1999/xlink" content-type="dwc:scientificName" xlink:type="simple"><italic><tp:taxon-name><tp:taxon-name-part taxon-name-part-type="genus" reg="Paratelenomus">Paratelenomus</tp:taxon-name-part><tp:taxon-name-part taxon-name-part-type="species" reg="saccharalis">saccharalis</tp:taxon-name-part></tp:taxon-name></italic> (Dodd, 1914)</named-content>; <bold>Location:</bold> country: <named-content xmlns:xlink="http://www.w3.org/1999/xlink" content-type="dwc:country" xlink:type="simple">Germany</named-content>; stateProvince: <named-content xmlns:xlink="http://www.w3.org/1999/xlink" content-type="dwc:stateProvince" xlink:type="simple">Baden-Württemberg</named-content>; municipality: <named-content xmlns:xlink="http://www.w3.org/1999/xlink" content-type="dwc:municipality" xlink:type="simple">Tübingen</named-content>; locality: <named-content xmlns:xlink="http://www.w3.org/1999/xlink" content-type="dwc:locality" xlink:type="simple">Wurmlingen, Gegental</named-content>; verbatimElevation: <named-content xmlns:xlink="http://www.w3.org/1999/xlink" content-type="dwc:verbatimElevation" xlink:type="simple">377 m</named-content>; verbatimCoordinates: <named-content xmlns:xlink="http://www.w3.org/1999/xlink" content-type="dwc:verbatimCoordinates" xlink:type="simple"><named-content content-type="dwc:verbatimCoordinates" xlink:type="simple">48.513233°N, 8.991767°E</named-content></named-content>; <bold>Identification:</bold> identifiedBy: <named-content xmlns:xlink="http://www.w3.org/1999/xlink" content-type="dwc:identifiedBy" xlink:type="simple">Jessica Awad</named-content>; <bold>Event:</bold> samplingProtocol: <named-content xmlns:xlink="http://www.w3.org/1999/xlink" content-type="dwc:samplingProtocol" xlink:type="simple">Malaise trap</named-content>; year: <named-content xmlns:xlink="http://www.w3.org/1999/xlink" content-type="dwc:year" xlink:type="simple">2014</named-content>; month: <named-content xmlns:xlink="http://www.w3.org/1999/xlink" content-type="dwc:month" xlink:type="simple">5</named-content>; day: <named-content xmlns:xlink="http://www.w3.org/1999/xlink" content-type="dwc:day" xlink:type="simple">13–23</named-content>; <bold>Record Level:</bold> bibliographicCitation: <named-content xmlns:xlink="http://www.w3.org/1999/xlink" content-type="dwc:bibliographicCitation" xlink:type="simple"><italic><tp:taxon-name><tp:taxon-name-part taxon-name-part-type="genus" reg="Paratelenomus">Paratelenomus</tp:taxon-name-part><tp:taxon-name-part taxon-name-part-type="species" reg="saccharalis">saccharalis</tp:taxon-name-part></tp:taxon-name></italic> (SMNS_HYM_Pla_000305)</named-content>; institutionCode: <named-content xmlns:xlink="http://www.w3.org/1999/xlink" content-type="dwc:institutionCode" xlink:type="simple">SMNS</named-content></p></list-item></list></tp:treatment-sec><tp:treatment-sec sec-type="Distribution"><title>Distribution</title><p><italic><tp:taxon-name><tp:taxon-name-part taxon-name-part-type="genus" reg="Paratelenomus">Paratelenomus</tp:taxon-name-part><tp:taxon-name-part taxon-name-part-type="species" reg="saccharalis">saccharalis</tp:taxon-name-part></tp:taxon-name></italic> (Fig. <xref ref-type="fig" rid="F7158607">6</xref>) was described from Indonesia and has also been recorded from Australia, Austria, Bangladesh, Benin, China, Ghana, India, Ivory Coast, Italy, Japan, Kenya, Malaysia, Moldova, Nigeria, Philippines, Romania, Rwanda, Somalia, South Africa, South Korea, Taiwan, Thailand, Uganda, USA, Zambia and Zimbabwe (<xref ref-type="bibr" rid="B7158177">Johnson 1996</xref>). We here provide the first genus and species record for Germany. Identification is based on <xref ref-type="bibr" rid="B7158177">Johnson (1996)</xref>.</p></tp:treatment-sec><tp:treatment-sec><!--Section generated to contain objects referenced in tp:taxon-treatment.--><fig id="F7158607" position="float" orientation="portrait"><object-id xmlns:xlink="http://www.w3.org/1999/xlink" content-type="arpha" xlink:type="simple">19C5660E-B28D-5E57-B4F1-B22F1FE297AE</object-id><object-id xmlns:xlink="http://www.w3.org/1999/xlink" content-type="doi" xlink:type="simple">10.3897/BDJ.9.e69856.figure6</object-id><label>Figure 6.</label><caption><p><italic><tp:taxon-name><tp:taxon-name-part taxon-name-part-type="genus" reg="Paratelenomus">Paratelenomus</tp:taxon-name-part><tp:taxon-name-part taxon-name-part-type="species" reg="saccharalis">saccharalis</tp:taxon-name-part></tp:taxon-name></italic> (Dodd), female, SMNS_Hym_000305. <bold>A.</bold> Head, frontal view; <bold>B.</bold> Dorsal habitus; <bold>C.</bold> Lateral habitus. Scale bar = 100 µm.</p></caption><graphic xmlns:xlink="http://www.w3.org/1999/xlink" xlink:href="bdj-09-e69856-g006.jpg" position="float" id="oo_552685.jpg" orientation="portrait" xlink:type="simple"><uri content-type="original_file" xlink:type="simple">https://binary.pensoft.net/fig/552685</uri></graphic></fig></tp:treatment-sec><ref-list><ref id="B7158177"><element-citation xmlns:xlink="http://www.w3.org/1999/xlink" publication-type="article" xlink:type="simple"><person-group person-group-type="author"><name name-style="western"><surname>Johnson</surname><given-names>Norman F.</given-names></name></person-group><year>1996</year><article-title>Revision of world species of <italic><tp:taxon-name><tp:taxon-name-part taxon-name-part-type="genus" reg="Paratelenomus">Paratelenomus</tp:taxon-name-part></tp:taxon-name></italic> Dodd (<tp:taxon-name><tp:taxon-name-part taxon-name-part-type="order">Hymenoptera</tp:taxon-name-part></tp:taxon-name>: <tp:taxon-name><tp:taxon-name-part taxon-name-part-type="family">Scelionidae</tp:taxon-name-part></tp:taxon-name>)</article-title><source>The Canadian Entomologist</source><volume>128</volume><issue>2</issue><fpage>273</fpage><lpage>291</lpage><pub-id pub-id-type="doi">10.4039/ent128273-2</pub-id></element-citation></ref></ref-list></tp:taxon-treatment>
