# Supplementary material for: New records of German Scelionidae (Hymenoptera: Platygastroidea) from the collection of the State Museum of Natural History Stuttgart
Source: Biodivers Data J. 2021 Sep 9;9:e69856. doi: 10.3897/BDJ.9.e69856 (PMC8445911; doi:10.3897/BDJ.9.e69856)
Supplement: XML Treatment for Trissolcus basalis [file BDJ.9.e69856-treatment9.xml]

<!DOCTYPE tp:taxon-treatment
  PUBLIC "-//TaxonX//DTD Taxonomic Treatment Publishing DTD v0 20100105//EN" "tax-treatment-NSO.dtd">
<tp:taxon-treatment xmlns:tp="http://www.plazi.org/taxpub"><tp:treatment-meta><mixed-citation publication-type="journal"><person-group><name><surname>Awad</surname><given-names>Jessica</given-names></name><name><surname>Vasilita</surname><given-names>Cristina</given-names></name><name><surname>Wenz</surname><given-names>Sophie</given-names></name><name><surname>Alkarrat</surname><given-names>Hamdow</given-names></name><name><surname>Zimmermann</surname><given-names>Olaf</given-names></name><name><surname>Zebitz</surname><given-names>Claus</given-names></name><name><surname>Krogmann</surname><given-names>Lars</given-names></name></person-group><article-title>New records of German <tp:taxon-name><tp:taxon-name-part taxon-name-part-type="family">Scelionidae</tp:taxon-name-part></tp:taxon-name> (<tp:taxon-name><tp:taxon-name-part taxon-name-part-type="order">Hymenoptera</tp:taxon-name-part></tp:taxon-name>: <tp:taxon-name><tp:taxon-name-part taxon-name-part-type="superfamily">Platygastroidea</tp:taxon-name-part></tp:taxon-name>) from the collection of the State Museum of Natural History Stuttgart</article-title><source>Biodivers Data J</source><day>09</day><month>9</month><year>2021</year><volume>9</volume><pub-id pub-id-type="doi">10.3897/BDJ.9.e69856</pub-id></mixed-citation></tp:treatment-meta><tp:nomenclature><tp:taxon-name>
            <object-id xmlns:xlink="http://www.w3.org/1999/xlink" content-type="arpha" xlink:type="simple">3C3D96C9-CEE1-5B6A-8C95-B176848E3210</object-id>
            <tp:taxon-name-part taxon-name-part-type="genus">Trissolcus</tp:taxon-name-part>
            <tp:taxon-name-part taxon-name-part-type="species">basalis</tp:taxon-name-part>
          </tp:taxon-name><tp:taxon-authority>(Wollaston, 1858)</tp:taxon-authority><tp:nomenclature-citation-list><tp:nomenclature-citation><tp:taxon-name>
                <tp:taxon-name-part taxon-name-part-type="genus" reg="Telenomus">Telenomus</tp:taxon-name-part>
                <tp:taxon-name-part taxon-name-part-type="species" reg="basalis">basalis</tp:taxon-name-part>
              </tp:taxon-name><comment> Wollaston, 1858</comment></tp:nomenclature-citation><tp:nomenclature-citation><tp:taxon-name>
                <tp:taxon-name-part taxon-name-part-type="genus" reg="Telenomus">Telenomus</tp:taxon-name-part>
                <tp:taxon-name-part taxon-name-part-type="species" reg="maderensis">maderensis</tp:taxon-name-part>
              </tp:taxon-name><comment> Wollaston, 1858</comment></tp:nomenclature-citation><tp:nomenclature-citation><tp:taxon-name>
                <tp:taxon-name-part taxon-name-part-type="genus" reg="Telenomus">Telenomus</tp:taxon-name-part>
                <tp:taxon-name-part taxon-name-part-type="species" reg="megacephalus">megacephalus</tp:taxon-name-part>
              </tp:taxon-name><comment> Ashmead, 1894</comment></tp:nomenclature-citation><tp:nomenclature-citation><tp:taxon-name>
                <tp:taxon-name-part taxon-name-part-type="genus" reg="Telenomus">Telenomus</tp:taxon-name-part>
                <tp:taxon-name-part taxon-name-part-type="species" reg="megalocephalus">megalocephalus</tp:taxon-name-part>
              </tp:taxon-name><comment> Schulz, 1906</comment></tp:nomenclature-citation><tp:nomenclature-citation><tp:taxon-name>
                <tp:taxon-name-part taxon-name-part-type="genus" reg="Telenomus">Telenomus</tp:taxon-name-part>
                <tp:taxon-name-part taxon-name-part-type="species" reg="piceipes">piceipes</tp:taxon-name-part>
              </tp:taxon-name><comment> Dodd, 1920</comment></tp:nomenclature-citation><tp:nomenclature-citation><tp:taxon-name>
                <tp:taxon-name-part taxon-name-part-type="genus" reg="Liophanurus">Liophanurus</tp:taxon-name-part>
                <tp:taxon-name-part taxon-name-part-type="species" reg="megacephalus">megacephalus</tp:taxon-name-part>
              </tp:taxon-name><comment> (Ashmead): Kieffer, 1926</comment></tp:nomenclature-citation><tp:nomenclature-citation><tp:taxon-name>
                <tp:taxon-name-part taxon-name-part-type="genus" reg="Microphanurus">Microphanurus</tp:taxon-name-part>
                <tp:taxon-name-part taxon-name-part-type="species" reg="africanus">africanus</tp:taxon-name-part>
              </tp:taxon-name><comment> Fouts, 1934</comment></tp:nomenclature-citation><tp:nomenclature-citation><tp:taxon-name>
                <tp:taxon-name-part taxon-name-part-type="genus" reg="Microphanurus">Microphanurus</tp:taxon-name-part>
                <tp:taxon-name-part taxon-name-part-type="species" reg="basalis">basalis</tp:taxon-name-part>
              </tp:taxon-name><comment> (Wollaston): Nixon, 1935</comment></tp:nomenclature-citation><tp:nomenclature-citation><tp:taxon-name>
                <tp:taxon-name-part taxon-name-part-type="genus" reg="Microphanurus">Microphanurus</tp:taxon-name-part>
                <tp:taxon-name-part taxon-name-part-type="species" reg="sulmo">sulmo</tp:taxon-name-part>
              </tp:taxon-name><comment> Nixon, 1938</comment></tp:nomenclature-citation><tp:nomenclature-citation><tp:taxon-name>
                <tp:taxon-name-part taxon-name-part-type="genus" reg="Asolcus">Asolcus</tp:taxon-name-part>
                <tp:taxon-name-part taxon-name-part-type="species" reg="basalis">basalis</tp:taxon-name-part>
              </tp:taxon-name><comment> (Wollaston): Delucchi, 1961</comment></tp:nomenclature-citation><tp:nomenclature-citation><tp:taxon-name>
                <tp:taxon-name-part taxon-name-part-type="genus" reg="Trissolcus">Trissolcus</tp:taxon-name-part>
                <tp:taxon-name-part taxon-name-part-type="species" reg="maderensis">maderensis</tp:taxon-name-part>
              </tp:taxon-name><comment> (Wollaston): Masner, 1965</comment></tp:nomenclature-citation><tp:nomenclature-citation><tp:taxon-name>
                <tp:taxon-name-part taxon-name-part-type="genus" reg="Trissolcus">Trissolcus</tp:taxon-name-part>
                <tp:taxon-name-part taxon-name-part-type="species" reg="piceipes">piceipes</tp:taxon-name-part>
              </tp:taxon-name><comment> (Dodd): Masner, 1965</comment></tp:nomenclature-citation><tp:nomenclature-citation><tp:taxon-name>
                <tp:taxon-name-part taxon-name-part-type="genus" reg="Trissolcus">Trissolcus</tp:taxon-name-part>
                <tp:taxon-name-part taxon-name-part-type="species" reg="sulmo">sulmo</tp:taxon-name-part>
              </tp:taxon-name><comment> (Nixon): Masner, 1965</comment></tp:nomenclature-citation><tp:nomenclature-citation><tp:taxon-name>
                <tp:taxon-name-part taxon-name-part-type="genus" reg="Asolcus">Asolcus</tp:taxon-name-part>
                <tp:taxon-name-part taxon-name-part-type="species" reg="sulmo">sulmo</tp:taxon-name-part>
              </tp:taxon-name><comment> (Nixon): Voegele, 1969</comment></tp:nomenclature-citation><tp:nomenclature-citation><tp:taxon-name>
                <tp:taxon-name-part taxon-name-part-type="genus" reg="Trissolcus">Trissolcus</tp:taxon-name-part>
                <tp:taxon-name-part taxon-name-part-type="species" reg="africanus">africanus</tp:taxon-name-part>
              </tp:taxon-name><comment> (Fouts): Bin, 1974</comment></tp:nomenclature-citation><tp:nomenclature-citation><tp:taxon-name>
                <tp:taxon-name-part taxon-name-part-type="genus" reg="Asolcus">Asolcus</tp:taxon-name-part>
                <tp:taxon-name-part taxon-name-part-type="species" reg="lodosi">lodosi</tp:taxon-name-part>
              </tp:taxon-name><comment> Szabo, 1981</comment></tp:nomenclature-citation><tp:nomenclature-citation><tp:taxon-name>
                <tp:taxon-name-part taxon-name-part-type="genus" reg="Trissolcus">Trissolcus</tp:taxon-name-part>
                <tp:taxon-name-part taxon-name-part-type="species" reg="megacephalus">megacephalus</tp:taxon-name-part>
              </tp:taxon-name><comment> (Ashmead): Johnson, 1983</comment></tp:nomenclature-citation><tp:nomenclature-citation><tp:taxon-name>
                <tp:taxon-name-part taxon-name-part-type="genus" reg="Trissolcus">Trissolcus</tp:taxon-name-part>
                <tp:taxon-name-part taxon-name-part-type="species" reg="lodosi">lodosi</tp:taxon-name-part>
              </tp:taxon-name><comment> (Szabo): Kononova, 2014</comment></tp:nomenclature-citation></tp:nomenclature-citation-list></tp:nomenclature><tp:treatment-sec sec-type="materials"><title>Materials</title><list list-type="alpha-lower" list-content="occurrences"><list-item><p><bold>Type status:</bold><named-content xmlns:xlink="http://www.w3.org/1999/xlink" content-type="dwc:typeStatus" xlink:type="simple">Other material</named-content>. <bold>Occurrence:</bold> recordedBy: <named-content xmlns:xlink="http://www.w3.org/1999/xlink" content-type="dwc:recordedBy" xlink:type="simple">Patricia Gut</named-content>; individualCount: <named-content xmlns:xlink="http://www.w3.org/1999/xlink" content-type="dwc:individualCount" xlink:type="simple">2</named-content>; sex: <named-content xmlns:xlink="http://www.w3.org/1999/xlink" content-type="dwc:sex" xlink:type="simple">female</named-content>; associatedSequences: <named-content xmlns:xlink="http://www.w3.org/1999/xlink" content-type="dwc:associatedSequences" xlink:type="simple">GenBank: MW829356, MW829357</named-content>; <bold>Taxon:</bold> scientificName: <named-content xmlns:xlink="http://www.w3.org/1999/xlink" content-type="dwc:scientificName" xlink:type="simple"><italic><tp:taxon-name><tp:taxon-name-part taxon-name-part-type="genus" reg="Trissolcus">Trissolcus</tp:taxon-name-part><tp:taxon-name-part taxon-name-part-type="species" reg="basalis">basalis</tp:taxon-name-part></tp:taxon-name></italic> (Wollaston, 1858)</named-content>; <bold>Location:</bold> country: <named-content xmlns:xlink="http://www.w3.org/1999/xlink" content-type="dwc:country" xlink:type="simple">Germany</named-content>; stateProvince: <named-content xmlns:xlink="http://www.w3.org/1999/xlink" content-type="dwc:stateProvince" xlink:type="simple">Baden-Württemberg</named-content>; municipality: <named-content xmlns:xlink="http://www.w3.org/1999/xlink" content-type="dwc:municipality" xlink:type="simple">Freiburg</named-content>; locality: <named-content xmlns:xlink="http://www.w3.org/1999/xlink" content-type="dwc:locality" xlink:type="simple">Emmendingen</named-content>; verbatimCoordinates: <named-content xmlns:xlink="http://www.w3.org/1999/xlink" content-type="dwc:verbatimCoordinates" xlink:type="simple"><named-content content-type="dwc:verbatimCoordinates" xlink:type="simple">48.128533°N, 7.738301°E</named-content></named-content>; <bold>Identification:</bold> identifiedBy: <named-content xmlns:xlink="http://www.w3.org/1999/xlink" content-type="dwc:identifiedBy" xlink:type="simple">Cristina Vasilita</named-content>; <bold>Event:</bold> samplingProtocol: <named-content xmlns:xlink="http://www.w3.org/1999/xlink" content-type="dwc:samplingProtocol" xlink:type="simple">Malaise trap</named-content>; year: <named-content xmlns:xlink="http://www.w3.org/1999/xlink" content-type="dwc:year" xlink:type="simple">2017</named-content>; month: <named-content xmlns:xlink="http://www.w3.org/1999/xlink" content-type="dwc:month" xlink:type="simple">10</named-content>; day: <named-content xmlns:xlink="http://www.w3.org/1999/xlink" content-type="dwc:day" xlink:type="simple">11–25</named-content>; <bold>Record Level:</bold> bibliographicCitation: <named-content xmlns:xlink="http://www.w3.org/1999/xlink" content-type="dwc:bibliographicCitation" xlink:type="simple"><italic><tp:taxon-name><tp:taxon-name-part taxon-name-part-type="genus" reg="Trissolcus">Trissolcus</tp:taxon-name-part><tp:taxon-name-part taxon-name-part-type="species" reg="basalis">basalis</tp:taxon-name-part></tp:taxon-name></italic> (SMNS_Hym_Sce_000805, 000806)</named-content>; institutionCode: <named-content xmlns:xlink="http://www.w3.org/1999/xlink" content-type="dwc:institutionCode" xlink:type="simple">SMNS</named-content></p></list-item></list></tp:treatment-sec><tp:treatment-sec sec-type="Distribution"><title>Distribution</title><p><italic><tp:taxon-name><tp:taxon-name-part taxon-name-part-type="genus" reg="Trissolcus">Trissolcus</tp:taxon-name-part><tp:taxon-name-part taxon-name-part-type="species" reg="basalis">basalis</tp:taxon-name-part></tp:taxon-name></italic> (Fig. <xref ref-type="fig" rid="F7158619">9</xref>) was described from Portugal and has also been recorded from Australia, Brazil, China, Cyprus, France, Hungary, Iran, Israel, Italy, Jordan, Montenegro, Montserrat, South Africa, Spain, Tonga, Turkey, USA, Vanuatu and Zimbabwe <xref ref-type="bibr" rid="B7158315">Talamas et al. (2017)</xref>. We here provide the first species record for Germany. Identification is based on <xref ref-type="bibr" rid="B7158315">Talamas et al. (2017)</xref>.</p></tp:treatment-sec><tp:treatment-sec><!--Section generated to contain objects referenced in tp:taxon-treatment.--><fig id="F7158619" position="float" orientation="portrait"><object-id xmlns:xlink="http://www.w3.org/1999/xlink" content-type="arpha" xlink:type="simple">A8D68954-AE50-5D69-8C5F-9945ED884954</object-id><object-id xmlns:xlink="http://www.w3.org/1999/xlink" content-type="doi" xlink:type="simple">10.3897/BDJ.9.e69856.figure9</object-id><label>Figure 9.</label><caption><p><italic><tp:taxon-name><tp:taxon-name-part taxon-name-part-type="genus" reg="Trissolcus">Trissolcus</tp:taxon-name-part><tp:taxon-name-part taxon-name-part-type="species" reg="basalis">basalis</tp:taxon-name-part></tp:taxon-name></italic> (Wollaston), female. <bold>A.</bold> Lateral habitus, SMNS_Hym_Sce_000806; <bold>B.</bold> Dorsal habitus, SMNS_Hym_Sce_000805; <bold>C.</bold> Head, frontal view, SMNS_Hym_Sce_000806. Scale bar = 500 µm.</p></caption><graphic xmlns:xlink="http://www.w3.org/1999/xlink" xlink:href="bdj-09-e69856-g009.jpg" position="float" id="oo_552691.jpg" orientation="portrait" xlink:type="simple"><uri content-type="original_file" xlink:type="simple">https://binary.pensoft.net/fig/552691</uri></graphic></fig></tp:treatment-sec><ref-list><ref id="B7158315"><element-citation xmlns:xlink="http://www.w3.org/1999/xlink" publication-type="article" xlink:type="simple"><person-group person-group-type="author"><name name-style="western"><surname>Talamas</surname><given-names>Elijah J.</given-names></name><name name-style="western"><surname>Buffington</surname><given-names>Matthew L.</given-names></name><name name-style="western"><surname>Hoelmer</surname><given-names>Kim</given-names></name></person-group><year>2017</year><article-title>Revision of Palearctic <italic><tp:taxon-name><tp:taxon-name-part taxon-name-part-type="genus" reg="Trissolcus">Trissolcus</tp:taxon-name-part></tp:taxon-name></italic> Ashmead (<tp:taxon-name><tp:taxon-name-part taxon-name-part-type="order">Hymenoptera</tp:taxon-name-part></tp:taxon-name>, <tp:taxon-name><tp:taxon-name-part taxon-name-part-type="family">Scelionidae</tp:taxon-name-part></tp:taxon-name>)</article-title><source>Journal of <tp:taxon-name><tp:taxon-name-part taxon-name-part-type="order">Hymenoptera</tp:taxon-name-part></tp:taxon-name> Research</source><volume>56</volume><fpage>3</fpage><lpage>185</lpage><pub-id pub-id-type="doi">10.3897/jhr.56.10158</pub-id></element-citation></ref></ref-list></tp:taxon-treatment>
