# Supplementary material for: New records of German Scelionidae (Hymenoptera: Platygastroidea) from the collection of the State Museum of Natural History Stuttgart
Source: Biodivers Data J. 2021 Sep 9;9:e69856. doi: 10.3897/BDJ.9.e69856 (PMC8445911; doi:10.3897/BDJ.9.e69856)
Supplement: XML Treatment for Trissolcus belenus [file BDJ.9.e69856-treatment10.xml]

<!DOCTYPE tp:taxon-treatment
  PUBLIC "-//TaxonX//DTD Taxonomic Treatment Publishing DTD v0 20100105//EN" "tax-treatment-NSO.dtd">
<tp:taxon-treatment xmlns:tp="http://www.plazi.org/taxpub"><tp:treatment-meta><mixed-citation publication-type="journal"><person-group><name><surname>Awad</surname><given-names>Jessica</given-names></name><name><surname>Vasilita</surname><given-names>Cristina</given-names></name><name><surname>Wenz</surname><given-names>Sophie</given-names></name><name><surname>Alkarrat</surname><given-names>Hamdow</given-names></name><name><surname>Zimmermann</surname><given-names>Olaf</given-names></name><name><surname>Zebitz</surname><given-names>Claus</given-names></name><name><surname>Krogmann</surname><given-names>Lars</given-names></name></person-group><article-title>New records of German <tp:taxon-name><tp:taxon-name-part taxon-name-part-type="family">Scelionidae</tp:taxon-name-part></tp:taxon-name> (<tp:taxon-name><tp:taxon-name-part taxon-name-part-type="order">Hymenoptera</tp:taxon-name-part></tp:taxon-name>: <tp:taxon-name><tp:taxon-name-part taxon-name-part-type="superfamily">Platygastroidea</tp:taxon-name-part></tp:taxon-name>) from the collection of the State Museum of Natural History Stuttgart</article-title><source>Biodivers Data J</source><day>09</day><month>9</month><year>2021</year><volume>9</volume><pub-id pub-id-type="doi">10.3897/BDJ.9.e69856</pub-id></mixed-citation></tp:treatment-meta><tp:nomenclature><tp:taxon-name>
            <object-id xmlns:xlink="http://www.w3.org/1999/xlink" content-type="arpha" xlink:type="simple">71A37866-C39A-51FF-877C-DE3625962366</object-id>
            <tp:taxon-name-part taxon-name-part-type="genus">Trissolcus</tp:taxon-name-part>
            <tp:taxon-name-part taxon-name-part-type="species">belenus</tp:taxon-name-part>
          </tp:taxon-name><tp:taxon-authority>(Walker, 1836)</tp:taxon-authority><tp:nomenclature-citation-list><tp:nomenclature-citation><tp:taxon-name>
                <tp:taxon-name-part taxon-name-part-type="genus" reg="Telenomus">Telenomus</tp:taxon-name-part>
                <tp:taxon-name-part taxon-name-part-type="species" reg="belenus">belenus</tp:taxon-name-part>
              </tp:taxon-name><comment> Walker, 1836</comment></tp:nomenclature-citation><tp:nomenclature-citation><tp:taxon-name>
                <tp:taxon-name-part taxon-name-part-type="genus" reg="Telenomus">Telenomus</tp:taxon-name-part>
                <tp:taxon-name-part taxon-name-part-type="species" reg="arminon">arminon</tp:taxon-name-part>
              </tp:taxon-name><comment> Walker, 1836</comment></tp:nomenclature-citation><tp:nomenclature-citation><tp:taxon-name>
                <tp:taxon-name-part taxon-name-part-type="genus" reg="Telenomus">Telenomus</tp:taxon-name-part>
                <tp:taxon-name-part taxon-name-part-type="species" reg="nigrita">nigrita</tp:taxon-name-part>
              </tp:taxon-name><comment> Thomson, 1860</comment></tp:nomenclature-citation><tp:nomenclature-citation><tp:taxon-name>
                <tp:taxon-name-part taxon-name-part-type="genus" reg="Telenomus">Telenomus</tp:taxon-name-part>
                <tp:taxon-name-part taxon-name-part-type="species" reg="frontalis">frontalis</tp:taxon-name-part>
              </tp:taxon-name><comment> Thomson, 1860</comment></tp:nomenclature-citation><tp:nomenclature-citation><tp:taxon-name>
                <tp:taxon-name-part taxon-name-part-type="genus" reg="Telenomus">Telenomus</tp:taxon-name-part>
                <tp:taxon-name-part taxon-name-part-type="species" reg="grandis">grandis</tp:taxon-name-part>
              </tp:taxon-name><comment> Thomson, 1860</comment></tp:nomenclature-citation><tp:nomenclature-citation><tp:taxon-name>
                <tp:taxon-name-part taxon-name-part-type="genus" reg="Telenomus">Telenomus</tp:taxon-name-part>
                <tp:taxon-name-part taxon-name-part-type="species" reg="nigripes">nigripes</tp:taxon-name-part>
              </tp:taxon-name><comment> Thomson, 1860</comment></tp:nomenclature-citation><tp:nomenclature-citation><tp:taxon-name>
                <tp:taxon-name-part taxon-name-part-type="genus" reg="Telenomus">Telenomus</tp:taxon-name-part>
                <tp:taxon-name-part taxon-name-part-type="species" reg="ovulorum">ovulorum</tp:taxon-name-part>
              </tp:taxon-name><comment> Thomson, 1860</comment></tp:nomenclature-citation><tp:nomenclature-citation><tp:taxon-name>
                <tp:taxon-name-part taxon-name-part-type="genus" reg="Teleas">Teleas</tp:taxon-name-part>
                <tp:taxon-name-part taxon-name-part-type="species" reg="pentatomae">pentatomae</tp:taxon-name-part>
              </tp:taxon-name><comment> Rondani, 1877</comment></tp:nomenclature-citation><tp:nomenclature-citation><tp:taxon-name>
                <tp:taxon-name-part taxon-name-part-type="genus" reg="Telenomus">Telenomus</tp:taxon-name-part>
                <tp:taxon-name-part taxon-name-part-type="species" reg="nigritus">nigritus</tp:taxon-name-part>
              </tp:taxon-name><comment> Thomson: Dalla Torre, 1898</comment></tp:nomenclature-citation><tp:nomenclature-citation><tp:taxon-name>
                <tp:taxon-name-part taxon-name-part-type="genus" reg="Telenomus">Telenomus</tp:taxon-name-part>
                <tp:taxon-name-part taxon-name-part-type="species" reg="pentatomae">pentatomae</tp:taxon-name-part>
              </tp:taxon-name><comment> (Rondani): Dalla Torre, 1898</comment></tp:nomenclature-citation><tp:nomenclature-citation><tp:taxon-name>
                <tp:taxon-name-part taxon-name-part-type="genus" reg="Allophanurus">Allophanurus</tp:taxon-name-part>
                <tp:taxon-name-part taxon-name-part-type="species" reg="arminon">arminon</tp:taxon-name-part>
              </tp:taxon-name><comment> (Walker): Kieffer, 1912</comment></tp:nomenclature-citation><tp:nomenclature-citation><tp:taxon-name>
                <tp:taxon-name-part taxon-name-part-type="genus" reg="Aphanurus">Aphanurus</tp:taxon-name-part>
                <tp:taxon-name-part taxon-name-part-type="species" reg="belenus">belenus</tp:taxon-name-part>
              </tp:taxon-name><comment> (Walker): Kieffer, 1912</comment></tp:nomenclature-citation><tp:nomenclature-citation><tp:taxon-name>
                <tp:taxon-name-part taxon-name-part-type="genus" reg="Aphanurus">Aphanurus</tp:taxon-name-part>
                <tp:taxon-name-part taxon-name-part-type="species" reg="frontalis">frontalis</tp:taxon-name-part>
              </tp:taxon-name><comment> (Thomson): Kieffer, 1912</comment></tp:nomenclature-citation><tp:nomenclature-citation><tp:taxon-name>
                <tp:taxon-name-part taxon-name-part-type="genus" reg="Aphanurus">Aphanurus</tp:taxon-name-part>
                <tp:taxon-name-part taxon-name-part-type="species" reg="grandis">grandis</tp:taxon-name-part>
              </tp:taxon-name><comment> (Thomson): Kieffer, 1912</comment></tp:nomenclature-citation><tp:nomenclature-citation><tp:taxon-name>
                <tp:taxon-name-part taxon-name-part-type="genus" reg="Aphanurus">Aphanurus</tp:taxon-name-part>
                <tp:taxon-name-part taxon-name-part-type="species" reg="nigrita">nigrita</tp:taxon-name-part>
              </tp:taxon-name><comment> (Thomson): Kieffer, 1912</comment></tp:nomenclature-citation><tp:nomenclature-citation><tp:taxon-name>
                <tp:taxon-name-part taxon-name-part-type="genus" reg="Aphanurus">Aphanurus</tp:taxon-name-part>
                <tp:taxon-name-part taxon-name-part-type="species" reg="nigripes">nigripes</tp:taxon-name-part>
              </tp:taxon-name><comment> (Thomson): Kieffer, 1912</comment></tp:nomenclature-citation><tp:nomenclature-citation><tp:taxon-name>
                <tp:taxon-name-part taxon-name-part-type="genus" reg="Liophanurus">Liophanurus</tp:taxon-name-part>
                <tp:taxon-name-part taxon-name-part-type="species" reg="pentatomae">pentatomae</tp:taxon-name-part>
              </tp:taxon-name><comment> (Rondani): Kieffer, 1912</comment></tp:nomenclature-citation><tp:nomenclature-citation><tp:taxon-name>
                <tp:taxon-name-part taxon-name-part-type="genus" reg="Allophanurus">Allophanurus</tp:taxon-name-part>
                <tp:taxon-name-part taxon-name-part-type="species" reg="arminon">arminon</tp:taxon-name-part>
              </tp:taxon-name><comment> (Walker): Kieffer, 1926</comment></tp:nomenclature-citation><tp:nomenclature-citation><tp:taxon-name>
                <tp:taxon-name-part taxon-name-part-type="genus" reg="Microphanurus">Microphanurus</tp:taxon-name-part>
                <tp:taxon-name-part taxon-name-part-type="species" reg="belenus">belenus</tp:taxon-name-part>
              </tp:taxon-name><comment> (Walker): Kieffer, 1926</comment></tp:nomenclature-citation><tp:nomenclature-citation><tp:taxon-name>
                <tp:taxon-name-part taxon-name-part-type="genus" reg="Microphanurus">Microphanurus</tp:taxon-name-part>
                <tp:taxon-name-part taxon-name-part-type="species" reg="frontalis">frontalis</tp:taxon-name-part>
              </tp:taxon-name><comment> (Thomson): Kieffer, 1926</comment></tp:nomenclature-citation><tp:nomenclature-citation><tp:taxon-name>
                <tp:taxon-name-part taxon-name-part-type="genus" reg="Microphanurus">Microphanurus</tp:taxon-name-part>
                <tp:taxon-name-part taxon-name-part-type="species" reg="grandis">grandis</tp:taxon-name-part>
              </tp:taxon-name><comment> (Thomson): Kieffer, 1926</comment></tp:nomenclature-citation><tp:nomenclature-citation><tp:taxon-name>
                <tp:taxon-name-part taxon-name-part-type="genus" reg="Microphanurus">Microphanurus</tp:taxon-name-part>
                <tp:taxon-name-part taxon-name-part-type="species" reg="nigripes">nigripes</tp:taxon-name-part>
              </tp:taxon-name><comment> (Thomson): Kieffer, 1926</comment></tp:nomenclature-citation><tp:nomenclature-citation><tp:taxon-name>
                <tp:taxon-name-part taxon-name-part-type="genus" reg="Microphanurus">Microphanurus</tp:taxon-name-part>
                <tp:taxon-name-part taxon-name-part-type="species" reg="nigritus">nigritus</tp:taxon-name-part>
              </tp:taxon-name><comment> (Thomson): Kieffer, 1926</comment></tp:nomenclature-citation><tp:nomenclature-citation><tp:taxon-name>
                <tp:taxon-name-part taxon-name-part-type="genus" reg="Asolcus">Asolcus</tp:taxon-name-part>
                <tp:taxon-name-part taxon-name-part-type="species" reg="grandis">grandis</tp:taxon-name-part>
              </tp:taxon-name><comment> (Thomson): Masner, 1959</comment></tp:nomenclature-citation><tp:nomenclature-citation><tp:taxon-name>
                <tp:taxon-name-part taxon-name-part-type="genus" reg="Trissolcus">Trissolcus</tp:taxon-name-part>
                <tp:taxon-name-part taxon-name-part-type="species" reg="grandis">grandis</tp:taxon-name-part>
              </tp:taxon-name><comment> (Thomson): Viktorov, 1967</comment></tp:nomenclature-citation><tp:nomenclature-citation><tp:taxon-name>
                <tp:taxon-name-part taxon-name-part-type="genus" reg="Asolcus">Asolcus</tp:taxon-name-part>
                <tp:taxon-name-part taxon-name-part-type="species" reg="nixomartini">nixomartini</tp:taxon-name-part>
              </tp:taxon-name><comment> Javahery, 1968</comment></tp:nomenclature-citation><tp:nomenclature-citation><tp:taxon-name>
                <tp:taxon-name-part taxon-name-part-type="genus" reg="Asolcus">Asolcus</tp:taxon-name-part>
                <tp:taxon-name-part taxon-name-part-type="species" reg="silwoodensis">silwoodensis</tp:taxon-name-part>
              </tp:taxon-name><comment> Javahery, 1968</comment></tp:nomenclature-citation><tp:nomenclature-citation><tp:taxon-name>
                <tp:taxon-name-part taxon-name-part-type="genus" reg="Trissolcus">Trissolcus</tp:taxon-name-part>
                <tp:taxon-name-part taxon-name-part-type="species" reg="pentatomae">pentatomae</tp:taxon-name-part>
              </tp:taxon-name><comment> (Rondani): Bin, 1974</comment></tp:nomenclature-citation><tp:nomenclature-citation><tp:taxon-name>
                <tp:taxon-name-part taxon-name-part-type="genus" reg="Trissolcus">Trissolcus</tp:taxon-name-part>
                <tp:taxon-name-part taxon-name-part-type="species" reg="belenus">belenus</tp:taxon-name-part>
              </tp:taxon-name><comment> (Walker): Fergusson, 1978</comment></tp:nomenclature-citation><tp:nomenclature-citation><tp:taxon-name>
                <tp:taxon-name-part taxon-name-part-type="genus" reg="Trissolcus">Trissolcus</tp:taxon-name-part>
                <tp:taxon-name-part taxon-name-part-type="species" reg="nigripes">nigripes</tp:taxon-name-part>
              </tp:taxon-name><comment> (Thomson): Fergusson, 1978</comment></tp:nomenclature-citation><tp:nomenclature-citation><tp:taxon-name>
                <tp:taxon-name-part taxon-name-part-type="genus" reg="Trissolcus">Trissolcus</tp:taxon-name-part>
                <tp:taxon-name-part taxon-name-part-type="species" reg="nixomartini">nixomartini</tp:taxon-name-part>
              </tp:taxon-name><comment> (Javahery): Fergusson, 1978</comment></tp:nomenclature-citation><tp:nomenclature-citation><tp:taxon-name>
                <tp:taxon-name-part taxon-name-part-type="genus" reg="Trissolcus">Trissolcus</tp:taxon-name-part>
                <tp:taxon-name-part taxon-name-part-type="species" reg="silwoodensis">silwoodensis</tp:taxon-name-part>
              </tp:taxon-name><comment> (Javahery): Fergusson, 1978</comment></tp:nomenclature-citation><tp:nomenclature-citation><tp:taxon-name>
                <tp:taxon-name-part taxon-name-part-type="genus" reg="Trissolcus">Trissolcus</tp:taxon-name-part>
                <tp:taxon-name-part taxon-name-part-type="species" reg="arminon">arminon</tp:taxon-name-part>
              </tp:taxon-name><comment> (Walker): Fergusson, 1983</comment></tp:nomenclature-citation><tp:nomenclature-citation><tp:taxon-name>
                <tp:taxon-name-part taxon-name-part-type="genus" reg="Trissolcus">Trissolcus</tp:taxon-name-part>
                <tp:taxon-name-part taxon-name-part-type="species" reg="ovulorum">ovulorum</tp:taxon-name-part>
              </tp:taxon-name><comment> (Thomson): Tortorici et al., 2019</comment></tp:nomenclature-citation></tp:nomenclature-citation-list></tp:nomenclature><tp:treatment-sec sec-type="materials"><title>Materials</title><list list-type="alpha-lower" list-content="occurrences"><list-item><p><bold>Type status:</bold><named-content xmlns:xlink="http://www.w3.org/1999/xlink" content-type="dwc:typeStatus" xlink:type="simple">Other material</named-content>. <bold>Occurrence:</bold> recordedBy: <named-content xmlns:xlink="http://www.w3.org/1999/xlink" content-type="dwc:recordedBy" xlink:type="simple">Gauss</named-content>; individualCount: <named-content xmlns:xlink="http://www.w3.org/1999/xlink" content-type="dwc:individualCount" xlink:type="simple">12</named-content>; sex: <named-content xmlns:xlink="http://www.w3.org/1999/xlink" content-type="dwc:sex" xlink:type="simple">female</named-content>; <bold>Taxon:</bold> scientificName: <named-content xmlns:xlink="http://www.w3.org/1999/xlink" content-type="dwc:scientificName" xlink:type="simple"><italic><tp:taxon-name><tp:taxon-name-part taxon-name-part-type="genus" reg="Trissolcus">Trissolcus</tp:taxon-name-part><tp:taxon-name-part taxon-name-part-type="species" reg="belenus">belenus</tp:taxon-name-part></tp:taxon-name></italic> (Walker, 1836)</named-content>; <bold>Location:</bold> country: <named-content xmlns:xlink="http://www.w3.org/1999/xlink" content-type="dwc:country" xlink:type="simple">Germany</named-content>; stateProvince: <named-content xmlns:xlink="http://www.w3.org/1999/xlink" content-type="dwc:stateProvince" xlink:type="simple">Baden-Württemberg</named-content>; municipality: <named-content xmlns:xlink="http://www.w3.org/1999/xlink" content-type="dwc:municipality" xlink:type="simple">Hartheim Breisach</named-content>; <bold>Identification:</bold> identifiedBy: <named-content xmlns:xlink="http://www.w3.org/1999/xlink" content-type="dwc:identifiedBy" xlink:type="simple">Cristina Vasilita</named-content>; <bold>Event:</bold> samplingProtocol: <named-content xmlns:xlink="http://www.w3.org/1999/xlink" content-type="dwc:samplingProtocol" xlink:type="simple">reared</named-content>; year: <named-content xmlns:xlink="http://www.w3.org/1999/xlink" content-type="dwc:year" xlink:type="simple">1971</named-content>; month: <named-content xmlns:xlink="http://www.w3.org/1999/xlink" content-type="dwc:month" xlink:type="simple">6</named-content>; day: <named-content xmlns:xlink="http://www.w3.org/1999/xlink" content-type="dwc:day" xlink:type="simple">14</named-content>; habitat: <named-content xmlns:xlink="http://www.w3.org/1999/xlink" content-type="dwc:habitat" xlink:type="simple">ex. <tp:taxon-name><tp:taxon-name-part taxon-name-part-type="suborder">Heteroptera</tp:taxon-name-part></tp:taxon-name> Eier [from <tp:taxon-name><tp:taxon-name-part taxon-name-part-type="suborder">Heteroptera</tp:taxon-name-part></tp:taxon-name> eggs]</named-content>; <bold>Record Level:</bold> institutionCode: <named-content xmlns:xlink="http://www.w3.org/1999/xlink" content-type="dwc:institutionCode" xlink:type="simple">SMNS</named-content></p></list-item><list-item><p><bold>Type status:</bold><named-content xmlns:xlink="http://www.w3.org/1999/xlink" content-type="dwc:typeStatus" xlink:type="simple">Other material</named-content>. <bold>Occurrence:</bold> recordedBy: <named-content xmlns:xlink="http://www.w3.org/1999/xlink" content-type="dwc:recordedBy" xlink:type="simple">T. Kothe, M. Englehardt, Ch. König</named-content>; individualCount: <named-content xmlns:xlink="http://www.w3.org/1999/xlink" content-type="dwc:individualCount" xlink:type="simple">3</named-content>; sex: <named-content xmlns:xlink="http://www.w3.org/1999/xlink" content-type="dwc:sex" xlink:type="simple">female</named-content>; associatedSequences: <named-content xmlns:xlink="http://www.w3.org/1999/xlink" content-type="dwc:associatedSequences" xlink:type="simple">GenBank: MW829354, MW829353</named-content>; <bold>Taxon:</bold> scientificName: <named-content xmlns:xlink="http://www.w3.org/1999/xlink" content-type="dwc:scientificName" xlink:type="simple"><italic><tp:taxon-name><tp:taxon-name-part taxon-name-part-type="genus" reg="Trissolcus">Trissolcus</tp:taxon-name-part><tp:taxon-name-part taxon-name-part-type="species" reg="belenus">belenus</tp:taxon-name-part></tp:taxon-name></italic> (Walker, 1836)</named-content>; <bold>Location:</bold> country: <named-content xmlns:xlink="http://www.w3.org/1999/xlink" content-type="dwc:country" xlink:type="simple">Germany</named-content>; stateProvince: <named-content xmlns:xlink="http://www.w3.org/1999/xlink" content-type="dwc:stateProvince" xlink:type="simple">Baden-Württemberg</named-content>; municipality: <named-content xmlns:xlink="http://www.w3.org/1999/xlink" content-type="dwc:municipality" xlink:type="simple">Tübingen</named-content>; verbatimCoordinates: <named-content xmlns:xlink="http://www.w3.org/1999/xlink" content-type="dwc:verbatimCoordinates" xlink:type="simple"><named-content content-type="dwc:verbatimCoordinates" xlink:type="simple">48.504317°N, 8.9956°E</named-content></named-content>; <bold>Identification:</bold> identifiedBy: <named-content xmlns:xlink="http://www.w3.org/1999/xlink" content-type="dwc:identifiedBy" xlink:type="simple">Cristina Vasilita</named-content>; <bold>Event:</bold> samplingProtocol: <named-content xmlns:xlink="http://www.w3.org/1999/xlink" content-type="dwc:samplingProtocol" xlink:type="simple">Malaise trap</named-content>; year: <named-content xmlns:xlink="http://www.w3.org/1999/xlink" content-type="dwc:year" xlink:type="simple">2014</named-content>; month: <named-content xmlns:xlink="http://www.w3.org/1999/xlink" content-type="dwc:month" xlink:type="simple">7</named-content>; day: <named-content xmlns:xlink="http://www.w3.org/1999/xlink" content-type="dwc:day" xlink:type="simple">17–31</named-content>; <bold>Record Level:</bold> bibliographicCitation: <named-content xmlns:xlink="http://www.w3.org/1999/xlink" content-type="dwc:bibliographicCitation" xlink:type="simple"><italic><tp:taxon-name><tp:taxon-name-part taxon-name-part-type="genus" reg="Trissolcus">Trissolcus</tp:taxon-name-part><tp:taxon-name-part taxon-name-part-type="species" reg="belenus">belenus</tp:taxon-name-part></tp:taxon-name></italic> (SMNS_Hym_Sce_000713, 000716, 000719)</named-content>; institutionCode: <named-content xmlns:xlink="http://www.w3.org/1999/xlink" content-type="dwc:institutionCode" xlink:type="simple">SMNS</named-content></p></list-item></list></tp:treatment-sec><tp:treatment-sec sec-type="Distribution"><title>Distribution</title><p><italic><tp:taxon-name><tp:taxon-name-part taxon-name-part-type="genus" reg="Trissolcus">Trissolcus</tp:taxon-name-part><tp:taxon-name-part taxon-name-part-type="species" reg="belenus">belenus</tp:taxon-name-part></tp:taxon-name></italic> (Fig. <xref ref-type="fig" rid="F7158623">10</xref>) was described from the UK and has also been recorded from China, France, Iran, Italy, Morocco, Portugal, Russia, Sweden, Switzerland and Tanzania (<xref ref-type="bibr" rid="B7158336">Tortorici et al. 2019</xref>). We here provide the first species record for Germany. Identification is based on <xref ref-type="bibr" rid="B7158336">Tortorici et al. 2019</xref>.</p></tp:treatment-sec><tp:treatment-sec><!--Section generated to contain objects referenced in tp:taxon-treatment.--><fig id="F7158623" position="float" orientation="portrait"><object-id xmlns:xlink="http://www.w3.org/1999/xlink" content-type="arpha" xlink:type="simple">FE853ADB-D371-5E58-826E-89D8A08BB54A</object-id><object-id xmlns:xlink="http://www.w3.org/1999/xlink" content-type="doi" xlink:type="simple">10.3897/BDJ.9.e69856.figure10</object-id><label>Figure 10.</label><caption><p><italic><tp:taxon-name><tp:taxon-name-part taxon-name-part-type="genus" reg="Trissolcus">Trissolcus</tp:taxon-name-part><tp:taxon-name-part taxon-name-part-type="species" reg="belenus">belenus</tp:taxon-name-part></tp:taxon-name></italic> (Walker), female. <bold>A.</bold> Lateral habitus, SMNS_Hym_Sce_000719 (scale bar = 100 µm); <bold>B.</bold> Dorsal habitus, SMNS_Hym_Sce_000719 (scale bar = 200 µm); <bold>C.</bold> Head, frontal view, SMNS_Hym_Sce_000719 (scale bar = 200 µm); <bold>D.</bold> Preserved host material (scale bar = 500 µm).</p></caption><graphic xmlns:xlink="http://www.w3.org/1999/xlink" xlink:href="bdj-09-e69856-g010.jpg" position="float" id="oo_552693.jpg" orientation="portrait" xlink:type="simple"><uri content-type="original_file" xlink:type="simple">https://binary.pensoft.net/fig/552693</uri></graphic></fig></tp:treatment-sec><ref-list><ref id="B7158336"><element-citation xmlns:xlink="http://www.w3.org/1999/xlink" publication-type="article" xlink:type="simple"><person-group person-group-type="author"><name name-style="western"><surname>Tortorici</surname><given-names>Francesco</given-names></name><name name-style="western"><surname>Talamas</surname><given-names>Elijah J.</given-names></name><name name-style="western"><surname>Moraglio</surname><given-names>Silvia T.</given-names></name><name name-style="western"><surname>Pansa</surname><given-names>Marco G.</given-names></name><name name-style="western"><surname>Asadi-Farfar</surname><given-names>Maryam</given-names></name><name name-style="western"><surname>Tavella</surname><given-names>Luciana</given-names></name><name name-style="western"><surname>Caleca</surname><given-names>Virgilio</given-names></name></person-group><year>2019</year><article-title>A morphological, biological and molecular approach reveals four cryptic species of <italic><tp:taxon-name><tp:taxon-name-part taxon-name-part-type="genus" reg="Trissolcus">Trissolcus</tp:taxon-name-part></tp:taxon-name></italic> Ashmead (<tp:taxon-name><tp:taxon-name-part taxon-name-part-type="order">Hymenoptera</tp:taxon-name-part></tp:taxon-name>, <tp:taxon-name><tp:taxon-name-part taxon-name-part-type="family">Scelionidae</tp:taxon-name-part></tp:taxon-name>), egg parasitoids of <tp:taxon-name><tp:taxon-name-part taxon-name-part-type="family">Pentatomidae</tp:taxon-name-part></tp:taxon-name> (<tp:taxon-name><tp:taxon-name-part taxon-name-part-type="order">Hemiptera</tp:taxon-name-part></tp:taxon-name>)</article-title><source>Journal of <tp:taxon-name><tp:taxon-name-part taxon-name-part-type="order">Hymenoptera</tp:taxon-name-part></tp:taxon-name> Research</source><volume>73</volume><fpage>153</fpage><lpage>200</lpage><pub-id pub-id-type="doi">10.3897/jhr.73.39052</pub-id></element-citation></ref></ref-list></tp:taxon-treatment>
